# Supplementary material for: DNAH6 and Its Interactions with PCD Genes in Heterotaxy and Primary Ciliary Dyskinesia
Source: PLoS Genet. 2016 Feb 26;12(2):e1005821. doi: 10.1371/journal.pgen.1005821 (PMC4769270; doi:10.1371/journal.pgen.1005821)
Supplement: S1 Table — Table provides HGNC gene symbols and Refseq IDs for genes used for the targeted exome sequencing analysis described in Fig 1A. (XLSX) [file pgen.1005821.s010.xlsx]

## Sheet: TableS1 Ciliome List
HGNC name	Refseq name
AADAC	NM_001086
ABCB1	NM_000927
ABCC1	NM_004996
ABCC4	NM_005845
ABCF2	NM_005692
ABHD3	NM_138340
ACAD10	NM_001136538
ACADM	NM_001127328
ACADS	NM_000017
ACAN	NM_001135
ACER2	NM_001010887
ACTA2	NM_001613
ACTB	NM_001101
ACTC1	NM_005159
ACTG1	NM_001614
ACTR1A	NM_005736
ACVR2B	NM_001106
ADH5	NM_000671
ADH7	NM_001166504
ADK	NM_006721
ADRM1	NM_007002
AFG3L2	NM_006796
AHCY	NM_000687
AIFM3	NM_144704
AK1	NM_000476
AK2	NM_013411
AK5	NM_174858
AK7	NM_152327
AKAP9	NM_147185
AKNA	NM_030767
AKR1B1	NM_001628
AKTIP	NM_001012398
ALDOA	NM_000034
ALDOC	NM_005165
ALG8	NM_024079
ALMS1	NM_015120
AMMECR1L	NM_001199140
ANK1	NM_020475
ANK2	NM_001127493
ANK3	NM_020987
ANKMY2	NM_020319
ANKRD17	NM_032217
ANKRD23	NM_144994
ANKRD26	NM_001256053
ANKRD28	NM_001195099
ANKRD44	NM_153697
ANKS1A	NM_015245
ANKS1B	NM_001204081
ANO8	NM_020959
ANP32B	NM_006401
ANXA2	NM_001136015
ANXA4	NM_001153
ANXA5	NM_001154
ANXA7	NM_001156
APAF1	NM_181861
ARF1	NM_001658
ARF4	NM_001660
ARFIP1	NM_014447
ARHGEF11	NM_198236
ARL13B	NM_144996
ARL2	NM_001667
ARL3	NM_004311
ARL6	NM_032146
ARMC4	NM_018076
ARPC1A	NM_006409
ARRB1	NM_004041
ARRB2	NM_001257330
ASAP1	NM_018482
ASCC1	NM_001198799
ATP10D	NM_020453
ATP2B2	NM_001683
ATP2B3	NM_021949
ATP2B4	NM_001684
ATP5B	NM_001686
ATP6V0D1	NM_004691
ATP6V1B2	NM_001693
ATP6V1E1	NM_001696
ATP6V1G2	NM_001204078
ATPBD4	NM_080650
AURKA	NM_003600
AZI1	NM_001009811
BBS1	NM_024649
BBS10	NM_024685
BBS12	NM_152618
BBS2	NM_031885
BBS4	NM_033028
BBS5	NM_152384
BBS7	NM_176824
BBS9	NM_198428
BCS1L	NM_001079866
BEST1	NM_004183
BFAR	NM_016561
BICC1	NM_001080512
BLOC1S2	NM_173809
BMP6	NM_001718
BOP1	NM_015201
BRPF1	NM_001003694
BTF3L4	NM_152265
BZW1	NM_001207067
C11orf16	NM_020643
C14orf166B	NM_194287
C15orf26	NM_173528
C16orf80	NM_013242
C1GALT1	NM_020156
C20orf26	NM_015585
C21orf2	NM_001271440
C21orf59	NM_021254
C2CD3	NM_015531
C4orf22	NM_152770
C6orf165	NM_001031743
C7orf63	NM_001160138
C9orf117	NM_001012502
CA7	NM_005182
CACNB4	NM_000726
CAMK1	NM_003656
CAMK1D	NM_153498
CAMK2A	NM_015981
CAMK2D	NM_001221
CAMKK1	NM_172206
CAPN1	NM_001198869
CAPN3	NM_024344
CAPN5	NM_004055
CAPS	NM_004058
CAPSL	NM_144647
CAT	NM_001752
CBY1	NM_001002880
CC2D2A	NM_020785
CC2D2B	NM_001159747
CCDC108	NM_194302
CCDC113	NM_014157
CCDC114	NM_144577
CCDC135	NM_032269
CCDC147	NM_001008723
CCDC15	NM_025004
CCDC19	NM_012337
CCDC28B	NM_024296
CCDC37	NM_182628
CCDC39	NM_181426
CCDC40	NM_017950
CCDC42	NM_144681
CCDC61	NM_001267723
CCDC63	NM_152591
CCDC65	NM_033124
CCDC74B	NM_207310
CCDC96	NM_153376
CCT2	NM_006431
CCT3	NM_005998
CCT4	NM_006430
CCT5	NM_012073
CCT6A	NM_001762
CCT7	NM_006429
CCT8	NM_006585
CDC14A	NM_033313
CDC14B	NM_001077181
CDC37	NM_007065
CDH23	NM_001171932
CDK3	NM_001258
CDK5	NM_004935
CDK5RAP2	NM_018249
CDK7	NM_001799
CDKL1	NM_004196
CDKL5	NM_003159
CENPE	NM_001813
CENPJ	NM_018451
CEP120	NM_153223
CEP135	NM_025009
CEP152	NM_014985
CEP164	NM_001271933
CEP170	NM_014812
CEP192	NM_032142
CEP250	NM_007186
CEP290	NM_025114
CEP350	NM_014810
CEP57	NM_001243777
CEP63	NM_001042383
CEP68	NM_015147
CEP70	NM_024491
CEP72	NM_018140
CEP76	NR_073537
CEP78	NM_032171
CEP97	NM_024548
CERS1	NM_198207
CETN1	NM_004066
CETN2	NM_004344
CETN3	NM_004365
CFC1	NM_001079530
CHIT1	NM_003465
CHMP4B	NM_176812
CHRNA6	NM_004198
CHRNA7	NM_001190455
CHRNA9	NM_017581
CIRBP	NM_001280
CKAP5	NM_001008938
CLASP1	NM_015282
CLCN2	NM_004366
CLCN4	NM_001256944
CLIC1	NM_001288
CLIP1	NM_198240
CLPB	NM_030813
CLPX	NM_006660
CLUAP1	NM_015041
CMPK1	NM_016308
CNGB1	NM_001297
CNTN3	NM_020872
CNTROB	NM_001037144
COL4A1	NM_001845
COL5A3	NM_015719
COL9A3	NM_001853
COPB1	NM_001144062
CPA4	NM_016352
CRB1	NM_001257966
CRB2	NM_173689
CRB3	NM_139161
CRELD1	NM_001031717
CRISP3	NM_006061
CRISPLD1	NM_031461
CROCC	NM_014675
CSNK1A1	NM_001271741
CSNK1D	NM_001893
CSNK1E	NM_001894
CSNK2A1	NM_001895
CTR9	NM_014633
CUBN	NM_001081
CUL2	NM_003591
CUTC	NM_015960
CUX1	NM_001202543
CXorf22	NM_152632
CXorf30	NM_001098843
CYB5D1	NM_144607
CYP2C18	NM_000772
CYP4A11	NM_000778
CYP4V2	NM_207352
CYS1	NM_001037160
DAB2IP	NM_032552
DARS	NM_001349
DARS2	NM_018122
DBT	NM_001918
DCHS1	NM_003737
DCTN1	NM_004082
DCTN2	NM_001261413
DCTN3	NM_024348
DCTN4	NM_016221
DCTN5	NM_001199743
DCTN6	NM_006571
DDB1	NM_001923
DDR2	NM_001014796
DDX17	NM_001098504
DDX5	NM_004396
DEGS1	NM_003676
DFNB31	NM_001083885
DLAT	NM_001931
DNAAF3	NM_001256714
DNAH1	NM_015512
DNAH10	NM_207437
DNAH11	NM_001277115
DNAH12	NM_178504
DNAH14	NM_001145154
DNAH17	NM_173628
DNAH2	NM_020877
DNAH3	NM_017539
DNAH5	NM_001369
DNAH6	NM_001370
DNAH7	NM_018897
DNAH8	NM_001206927
DNAH9	NM_001372
DNAI1	NM_012144
DNAI2	NM_001172810
DNAJA4	NM_018602
DNAJB1	NM_006145
DNAJB13	NM_153614
DNAJB14	NM_001031723
DNAJB4	NM_007034
DNAJB5	NM_001135004
DNAJB6	NM_005494
DNAL1	NM_031427
DNAL4	NM_005740
DNALI1	NM_003462
DNHD1	NM_173589
DNM1L	NM_012062
DOM3Z	NM_005510
DOPEY1	NM_015018
DPH1	NM_001383
DPY30	NM_032574
DSP	NM_004415
DSPP	NM_014208
DST	NM_183380
DUS1L	NM_022156
DYNC1H1	NM_001376
DYNC1I1	NM_001135556
DYNC1I2	NM_001378
DYNC1LI1	NM_016141
DYNC1LI2	NM_006141
DYNC2H1	NM_001377
DYNC2LI1	NM_016008
DYNLL1	NM_001037494
DYNLL2	NM_080677
DYNLRB1	NM_014183
DYNLRB2	NM_130897
DYNLT1	NM_006519
DYNLT3	NM_006520
E2F4	NM_001950
EDC4	NM_014329
EDF1	NM_003792
EEA1	NM_003566
EEF1A1	NM_001402
EEF1A2	NM_001958
EEF2	NM_001961
EFCAB6	NM_022785
EFHC1	NM_018100
EFHC2	NM_025184
EIF3I	NM_003757
EIF3L	NM_001242923
EIF4A2	NM_001967
EIF5A	NM_001143760
EIF6	NM_181468
ELAVL4	NM_001144776
ELMOD3	NM_001135021
ELOVL3	NM_152310
EML3	NM_153265
EML5	NM_183387
ENO2	NM_001975
ENPP3	NM_005021
ERCC6	NM_000124
ERCC6L	NM_017669
ERI1	NM_153332
ERMP1	NM_024896
ESRRA	NM_004451
ETV5	NM_004454
EVC	NM_153717
EXOC5	NM_006544
EZR	NM_003379
F2RL2	NM_004101
FAAH2	NM_174912
FABP3	NM_004102
FAIM2	NM_012306
FAM49A	NM_030797
FARSA	NM_004461
FAT4	NM_024582
FBF1	NM_001080542
FBL	NM_001436
FBXO11	NM_001190274
FBXW7	NM_033632
FCF1	NM_015962
FER	NM_005246
FEZ1	NM_005103
FGFR1OP	NM_007045
FIBCD1	NM_032843
FKBP1A	NM_000801
FMO5	NM_001144829
FOXG1	NM_005249
FOXJ1	NM_001454
FUT6	NM_001040701
FUZ	NM_025129
FYCO1	NM_024513
GABRB1	NM_000812
GALNT1	NM_020474
GAPDH	NM_002046
GAPDHS	NM_014364
GARS	NM_002047
GART	NM_000819
GAS1	NM_002048
GAS8	NM_001481
GCC2	NM_181453
GCLC	NM_001197115
GCNT4	NM_016591
GDI1	NM_001493
GDI2	NM_001115156
GGT1	NM_013430
GHR	NM_001242400
GJA1	NM_000165
GLI2	NM_005270
GLIS2	NM_032575
GLIS3	NM_152629
GLRA3	NM_006529
GLRX2	NM_197962
GMDS	NM_001500
GMPPB	NM_021971
GNAI2	NM_001166425
GNAT2	NM_005272
GNB2L1	NM_006098
GOLGA3	NM_005895
GOLGA4	NM_002078
GOLGB1	NM_001256487
GPAM	NM_001244949
GPC6	NM_005708
GPD1	NM_005276
GPR98	NR_003149
GPSM1	NM_015597
GPX4	NM_002085
GSK3A	NM_019884
GSK3B	NM_002093
GSTA1	NM_000846
GSTP1	NM_000852
GSTT1	NM_000853
GTPBP4	NM_012341
GUCY2D	NM_000180
GUK1	NM_001242839
HADH	NM_001184705
HAND1	NM_004821
HAND2	NM_021973
HAVCR1	NM_012206
HCRTR2	NM_001526
HERC2	NM_004667
HERC3	NM_014606
HERC4	NM_015601
HGS	NM_004712
HHIP	NM_022475
HIP1	NM_005338
HIST1H2BL	NM_003519
HIST2H2AC	NM_003517
HIST4H4	NM_175054
HIVEP1	NM_002114
HMX2	NM_005519
HNF4A	NM_001030004
HNF4G	NM_004133
HOMER1	NM_004272
HSF1	NM_005526
HSP90AA1	NM_005348
HSPA13	NM_006948
HSPA1A	NM_005345
HSPA1L	NM_005527
HSPA4	NM_002154
HSPA4L	NM_014278
HSPA5	NM_005347
HSPA8	NM_006597
HSPA9	NM_004134
HSPB1	NM_001540
HSPB11	NM_016126
HSPD1	NM_002156
HSPE1	NM_002157
HTR1B	NM_000863
HTR2C	NM_001256760
HTR6	NM_000871
HUWE1	NM_031407
HYDIN	NM_001270974
ICK	NM_014920
IFT122	NM_018262
IFT140	NM_014714
IFT172	NM_015662
IFT20	NM_174887
IFT52	NM_016004
IFT57	NM_018010
IFT74	NM_001099224
IFT80	NM_020800
IFT81	NM_031473
IFT88	NM_006531
IGFALS	NM_004970
IKBKAP	NM_003640
INCENP	NM_001040694
INPP4A	NM_004027
INPP5E	NM_019892
INTU	NM_015693
INVS	NM_014425
IPMK	NM_152230
IQCA1	NM_024726
IQCB1	NM_001023570
IQCE	NM_001100390
IQCG	NM_032263
IQCH	NM_022784
IQUB	NM_178827
KATNB1	NM_005886
KCNC1	NM_001112741
KCNK2	NM_001017424
KDELC1	NM_024089
KIAA0586	NM_001244189
KIAA1430	NM_020827
KIAA1731	NM_033395
KIF12	NM_138424
KIF13A	NM_001105568
KIF14	NM_014875
KIF17	NM_001122819
KIF21B	NM_017596
KIF27	NM_017576
KIF2A	NM_001243953
KIF3A	NM_007054
KIF3B	NM_004798
KIF3C	NM_002254
KIF7	NM_198525
KIF9	NM_182902
KIFAP3	NM_014970
KIFC3	NM_001130099
KLC1	NM_005552
KLC2	NM_022822
KPNA3	NM_002267
KPNA5	NM_012316
KPNA7	NM_001145715
KPNB1	NM_002265
KRI1	NM_023008
LAMA5	NM_005560
LBR	NM_002296
LCA5	NM_001122769
LEFTY1	NM_020997
LEFTY2	NM_003240
LGALS3	NM_002306
LGALS4	NM_006149
LGALS7	NM_002307
LITAF	NM_001136472
LOXHD1	NM_001145472
LRGUK	NM_144648
LRRC15	NM_130830
LRRC23	NM_201650
LRRC45	NM_144999
LRRC48	NM_001130090
LRRC50	NM_178452
LRRC57	NM_153260
LRRC59	NM_018509
LRRC6	NM_012472
LRRC7	NM_020794
LRRCC1	NM_033402
LRTOMT	NM_145309
LZTFL1	NM_001276378
LZTS1	NM_021020
MAK	NM_005906
MAP2K2	NM_030662
MAP2K7	NM_145185
MAP3K11	NM_002419
MAPK14	NM_001315
MAPK15	NM_139021
MAPK7	NM_139032
MAPKAPK2	NM_004759
MAPRE1	NM_012325
MAPRE2	NM_014268
MAPRE3	NM_012326
MAT2A	NM_005911
MCHR1	NM_005297
MDH1	NM_005917
MDH2	NM_005918
MDM1	NM_017440
MEGF8	NM_001410
MEP1B	NM_005925
METAP2	NM_006838
MFSD7	NM_032219
MGAT1	NM_002406
MGRN1	NM_001142290
MIB1	NM_020774
MID1IP1	NM_001098790
MKS1	NM_017777
MLEC	NM_014730
MLF1	NM_001195434
MMAB	NM_052845
MNS1	NM_018365
MOGAT2	NM_025098
MORN3	NM_173855
MORN5	NM_198469
MRC1	NM_002438
MSRB2	NM_012228
MSRB3	NM_198080
MTERFD1	NM_015942
MTHFD1	NM_005956
MUC2	NM_002457
MUC5AC	NM_010844
MYCBP	NM_012333
MYH1	NM_005963
MYH10	NM_001256012
MYH11	NM_001040114
MYH13	NM_003802
MYH6	NM_002471
MYH7	NM_000257
MYH9	NM_002473
MYL1	NM_079422
MYO1D	NM_015194
MYO1G	NM_033054
MYO7A	NM_000260
MYT1	NM_004535
NACA	NM_001113202
NAPB	NM_022080
NAPG	NM_003826
NARS2	NM_024678
NAT10	NM_024662
NAT14	NM_020378
NBEAL1	NM_001114132
NCAPD2	NM_014865
NDE1	NM_001143979
NEDD1	NM_152905
NEDD9	NM_001271033
NEFH	NM_021076
NEK1	NM_012224
NEK2	NM_002497
NEK4	NM_003157
NEK5	NM_199289
NEK7	NM_133494
NEK8	NM_178170
NEXN	NM_144573
NIN	NM_020921
NKX2-5	NM_001166176
NLE1	NM_018096
NLGN1	NM_014932
NLRC3	NM_178844
NME1	NM_000269
NME2	NM_001018136
NME5	NM_003551
NME7	NM_197972
NME8	NM_016616
NODAL	NM_018055
NOS1AP	NM_014697
NOTO	NM_001134462
NPHP1	NM_000272
NPHP3	NR_037804
NPHP4	NM_015102
NSUN2	NM_017755
NT5E	NM_001204813
NUDC	NM_006600
NUMA1	NM_006185
NUP155	NM_153485
NUTF2	NM_005796
NXN	NM_001205319
NXNL2	NM_145283
ODF2	NM_153432
OFD1	NM_003611
OLA1	NM_013341
OTUD6B	NM_016023
PACRG	NM_152410
PAFAH1B1	NM_000430
PAQR8	NM_133367
PARD3	NM_019619
PARD6A	NM_001037281
PARD6B	NM_032521
PARVB	NM_001003828
PBX4	NM_025245
PCBP4	NM_033008
PCDH15	NM_001142771
PCID2	NM_001127202
PCM1	NM_006197
PCNT	NM_006031
PCSK5	NM_001002810
PDE11A	NM_016953
PDE1A	NM_005019
PDE4DIP	NM_012393
PDGFRA	NM_006206
PDHB	NM_000925
PDIA3	NM_005313
PDSS1	NM_014317
PFAS	NM_012394
PFDN2	NM_000291
PGC	NM_002630
PGK1	NM_000291
PGM1	NM_002633
PHB	NM_002634
PHB2	NM_001077445
PHF16	NM_018323
PHYHIP	NM_001099335
PI4K2B	NM_016518
PIBF1	NM_006346
PIPOX	NM_001278425
PITX2	NM_000325
PKD1	NM_001009944
PKD1L1	NM_138295
PKD1L2	NM_181871
PKD2	NM_000297
PKD2L1	NM_001253837
PKHD1	NM_138694
PKHD1L1	NM_177531
PKLR	NM_182687
PKMYT1	NM_016341
PLCE1	NM_002660
PLCG1	NM_002660
PLEKHA8	NM_005030
PLK1	NM_021130
PLK4	NM_014264
PLSCR1	NM_021105
PMM1	NM_002676
PNKP	NM_007254
POLE4	NM_019896
POLH	NM_006502
POLR2A	NM_000937
POMT2	NM_013382
PPIA	NM_005729
PPIE	NM_014337
PPIF	NM_173672
PPIL2	NM_001033556
PPIL6	NM_173672
PPM1B	NM_206876
PPM1E	NM_014906
PPM1F	NM_014634
PPM1G	NM_177983
PPM1K	NM_152542
PPP1CA	NM_00100306
PPP1CB	NM_001009552
PPP1CC	NM_002710
PPP1R7	NM_001142354
PPP2CB	NM_021132
PPP2R1A	NM_014225
PPP3CA	NM_002720
PPP3CB	NM_020958
PPP4C	NM_005809
PPP4R4	NM_006406
PRDX1	NM_181697
PRDX2	NM_001127708
PRDX4	NM_004157
PRDX5	NM_012094
PRG4	NM_006259
PRKACA	NM_002730
PRKACB	NM_001242862
PRKAR1B	NM_001164761
PRKAR2A	NM_004697
PRKAR2B	NM_002736
PRKCI	NM_002740
PRKCZ	NM_002744
PRKG2	NM_001039091
PROSC	NM_007198
PRPF38B	NM_018061
PRPF4	NM_130440
PRPS1L1	NM_175886
PRPS2	NM_016077
PSMD2	NM_002808
PTCHD3	NM_001034842
PTPDC1	NM_177995
PTPRF	NM_019042
PTRH2	NM_000320
PUS7	NM_016131
QDPR	NM_004663
RAB10	NM_004218
RAB11A	NM_022449
RAB11B	NM_004161
RAB11FIP3	NM_014700
RAB11FIP4	NM_032932
RAB17	NM_022449
RAB18	NM_001256415
RAB1A	NM_201434
RAB1B	NM_030981
RAB21	NM_014999
RAB23	NM_183227
RAB2A	NM_002865
RAB2B	NM_001163380
RAB3IP	NM_001083585
RAB5C	NM_022777
RAB7A	NM_004637
RAB8A	NM_005370
RAB8B	NM_016530
RABEP1	NM_003579
RABL5	NM_006325
RAC1	NM_006908
RAD54L	NM_002882
RAN	NM_000965
RANBP1	NM_005105
RARB	NM_033345
RARS	NM_002887
RBM5	NM_005778
RBM8A	NM_144968
RCSD1	NM_052862
RFX1	NM_002918
RFX2	NM_000635
RFX3	NM_134428
RGS8	NM_015653
RIBC1	NM_031916
RIBC2	NM_020366
RNGTT	NM_003800
ROCK2	NM_004850
ROPN1L	NM_014954
RORA	NM_134261
RP1	NM_006269
RP1L1	NM_178857
RP2	NM_006915
RPGR	NM_000328
RPGRIP1	NM_080860
RPGRIP1L	NM_001127897
RPH3A	NM_001099697
RPS6KA4	NM_001006944
RPS6KA5	NM_004755
RRH	NM_006583
RRN3	NM_018427
RSPH1	NM_031924
RSPH10B2	NM_145307
RSPH3	NM_002957
RTDR1	NM_014433
RTKN2	NM_021976
RTTN	NM_173630
RUVBL2	NM_006666
RXRA	NM_144643
RXRB	NM_001040142
RYBP	NM_012234
RYR2	NM_001035
S100A11	NM_005620
SASS6	NM_194292
SCLT1	NM_182706
SCN2A	NM_006642
SCNN1G	NM_001039
SCRIB	NM_138969
SDCCAG8	NM_001136232
SDR16C5	NM_014866
SEC13	NM_004922
SEC14L2	NM_012429
SEC16A	NM_003262
SEC24C	NM_030666
SEC62	NM_006217
SENP8	NM_001166340
2014-09-02	NM_006155
SERPINB1	NM_014159
SERPINB3	NM_006919
SERPINI2	NM_001007467
SESN1	NM_014454
SETD2	NM_025243
SF3A2	NM_007165
SFI1	NM_024959
SH3BP5	NM_004844
SHMT2	NM_001166356
SHOC2	NM_007373
SIX1	NM_005982
SKP1	NM_006930
SLC17A5	NM_012434
SLC19A3	NM_213611
SLC20A1	NM_005415
SLC22A3	NM_021977
SLC22A4	NM_003059
SLC24A6	NM_017964
SLC25A3	NM_178148
SLC2A1	NM_006516
SLC30A6	NM_015266
SLC35B2	NM_014720
SLC4A11	NM_032034
SLC9A8	NM_003073
SLK	NM_003099
SLU7	NM_006425
SMAD2	NM_005901
SMARCB1	NM_005632
SMC1A	NM_006306
SMC1B	NM_148674
SMC3	NM_005445
SNAPC3	NM_001039697
SNRNP40	NM_004814
SNX1	NM_003106
SNX2	NM_003100
SOD1	NM_000454
SOLH	NM_206996
SOX2	NM_015417
SPA17	NM_017425
SPAG16	NM_024532
SPAG17	NM_206996
SPAG6	NM_001253855
SPATA4	NM_144644
SPEF1	NM_003473
SPEF2	NM_144722
SPTLC1	NM_006415
SQRDL	NM_001271213
SREBF2	NM_004599
SRF	NM_003131
SRI	NM_003130
SRM	NM_018234
SSNA1	NM_003731
SSTR3	NM_001051
ST13	NM_003932
STAM	NM_006819
STEAP3	NM_182915
STIP1	NM_006819
STK10	NM_005990
STOM	NM_004099
STOML2	NM_013442
STX1B	NM_052874
STYXL1	NM_001160302
SUGT1	NM_014409
SUMO1	NM_003352
SUV420H1	NM_017635
SYDE1	NM_033025
SYNJ1	NM_016283
SYT7	NM_004200
TAF5L	NM_001281
TAF9	NM_016283
TARS	NM_001258437
TBC1D7	NM_001143965
TBCB	NM_001281
TBR1	NM_006593
TBX2	NM_005994
TCHH	NM_007113
TCP1	NM_030752
TCTE1	NM_182539
TCTE3	NM_174910
TCTEX1D1	NM_152665
TCTEX1D2	NM_152773
TCTEX1D4	NM_001013632
TEAD3	NM_003214
TEK	NM_000459
TEKT2	NM_014466
TEKT3	NM_031898
TEKT5	NM_144674
TFAP2D	NM_172238
TFDP1	NM_007111
TGIF1	NM_174886
TIE1	NM_001253357
TLK2	NM_006852
TM9SF3	NM_020123
TMBIM1	NM_022152
TMBIM6	NM_003217
TMEM138	NM_016464
TMEM189	NM_001257399
TMEM2	NM_001135820
TMEM33	NM_018126
TMEM67	NM_001142301
TNNC1	NM_003280
TNPO3	NM_012470
TPPP2	NM_173846
TPPP3	NM_015964
TRAF3IP1	NM_001139490
TRAF4	NM_004295
TRAP1	NM_001272049
TRAPPC5	NM_001042462
TRIM2	NM_001130067
TRIM32	NM_012210
TRIP11	NM_004239
TRIT1	NM_017646
TRPV1	NM_080704
TRPV4	NM_001177431
TRPV5	NM_019841
TRPV6	NM_018646
TSHR	NM_001018036
TTBK1	NM_032538
TTC18	NM_145170
TTC21B	NM_024753
TTC25	NM_031421
TTC26	NM_001144920
TTC29	NM_031956
TTC3	NM_001001894
TTC30A	NM_152275
TTC30B	NM_152517
TTC8	NM_144596
TTLL1	NM_012263
TTLL3	NM_001198793
TTLL9	NM_001008409
TUB	NM_003320
TUBA1A	NM_001270400
TUBA1B	NM_006082
TUBA4A	NM_006000
TUBB	NM_178014
TUBB2B	NM_178012
TUBD1	NM_016261
TUBE1	NM_016262
TUBG1	NM_001070
TUBG2	NM_016437
TUBGCP2	NM_001256618
TUBGCP3	NM_006322
TUBGCP4	NM_014444
TUBGCP5	NM_052903
TUBGCP6	NM_020461
TULP1	NM_003322
TULP2	NM_003323
TULP3	NM_001160408
TULP4	NM_001007466
TXN	NM_001244938
TXNDC6	NM_178130
TXNDC9	NM_005783
TYMS	NM_001071
UBA1	NM_153280
UBA6	NM_018227
UBC	NM_021009
UBE2G1	NM_003342
UBE2I	NM_194261
UBE2K	NM_001111112
UBE2L3	NM_003347
UBE2N	NM_003348
UBL5	NM_001048241
UBQLN1	NM_053067
UGDH	NM_003359
UGT3A2	NM_174914
UNC119	NM_005148
UNC5C	NM_003728
UPF3B	NM_080632
USH1C	NM_005709
USH1G	NM_173477
USH2A	NM_206933
USP34	NM_014709
UXS1	NM_001253875
VANGL2	NM_020335
VCP	NM_007126
VDR	NM_001017536
VPS41	NM_014396
WDR16	NM_001080556
WDR19	NM_025132
WDR34	NM_052844
WDR35	NM_020779
WDR5	NM_017588
WDR52	NM_001164496
WDR5B	NM_019069
WDR60	NM_018051
WDR63	NM_145172
WDR65	NM_001195831
WDR66	NM_144668
WDR67	NM_001145088
WDR78	NM_024763
WDR90	NM_145294
WWTR1	NM_001168278
XYLB	NM_005108
YOD1	NM_018566
YWHAE	NM_006761
YWHAG	NM_012479
YWHAQ	NM_006826
YWHAZ	NM_001135700
ZCCHC9	NM_001131036
ZDHHC2	NM_016353
ZFP36L1	NM_004926
ZFP36L2	NM_006887
ZFYVE20	NM_022340
